# Supplementary material for: Giant Response and Selectivity of Hansen Solubility Parameters-Based Graphene-SBS Co-Polymer Matrix Composite Room Temperature Sensor to Organic Vapours
Source: Polymers (Basel). 2024 Jan 23;16(3):309. doi: 10.3390/polym16030309 (PMC10857537; doi:10.3390/polym16030309)
Supplement: Supplementary file 1 [file polymers-16-00309-s001.zip]

Archive with 1 entries (1 files):
- polymers-2805949-supplementary.pdf
